# Supplementary material for: UHPLC–MS/MS Method for the Simultaneous Quantification of 12 Antiretroviral Drugs in Human Plasma Using Dried Sample Spot Devices: Development, Validation, and Stability Evaluation
Source: Pharmaceutics. 2026 Apr 21;18(4):513. doi: 10.3390/pharmaceutics18040513 (PMC13119037; doi:10.3390/pharmaceutics18040513)
Supplement: Supplementary file 1 [file pharmaceutics-18-00513-s001.zip]

Archive with 1 entries (1 files):
- pharmaceutics-4208470-supplementary.pdf
